# Supplementary material for: Liquid Biopsy Biomarkers for Cervical Cancer: A Systematic Review
Source: Int J Mol Sci. 2025 Oct 29;26(21):10503. doi: 10.3390/ijms262110503 (PMC12610596; doi:10.3390/ijms262110503)
Supplement: Supplementary file 1 [file ijms-26-10503-s001.zip]

Archive with 4 entries (4 files):
- PRISMA_2020_checklist (2).pdf
- PROSPERO (2).pdf
- S1.pdf
- S2; Table S1.xlsx
