# Supplementary material for: Liquid Biopsy Biomarkers for Cervical Cancer: A Systematic Review
Source: Int J Mol Sci. 2025 Oct 29;26(21):10503. doi: 10.3390/ijms262110503 (PMC12610596; doi:10.3390/ijms262110503)
Supplement: Supplementary file 1 [file ijms-26-10503-s001.zip › S2; Table S1.xlsx]

## Sheet: Hoja1
StudyID	Design	Biomarker	D1_Confounding	D2_Classification	D3_Selection	D4_Deviations	D5_MissingData	D6_Measurement	D7_ReportedResult	Overall	Comments
Ma 2019	Prospective	miRNAs	Serious	Moderate	Moderate	Low	Moderate	Serious	Low	Serious	Analytical variability and spectrum effects.
Du 2020	Prospective	Proteins+miRNAs	Serious	Moderate	Moderate	Low	Moderate	Serious	Low	Serious	Analytical variability and spectrum effects.
Zubillaga-Guerrero 2020	Prospective	miR-16-1	Serious	Moderate	Moderate	Low	Moderate	Serious	Low	Serious	Analytical variability and spectrum effects.
You 2015	Prospective	miRNAs	Serious	Moderate	Moderate	Low	Moderate	Serious	Low	Serious	Analytical variability and spectrum effects.
Zhang 2016	Prospective	miRNAs	Serious	Moderate	Moderate	Low	Moderate	Serious	Low	Serious	Analytical variability and spectrum effects.
Aftab 2021	Prospective	miRNAs	Serious	Moderate	Moderate	Low	Moderate	Serious	Low	Serious	Analytical variability and spectrum effects.
Ning 2021	Prospective	miRNAs	Serious	Moderate	Moderate	Low	Moderate	Serious	Low	Serious	Analytical variability and spectrum effects.
Poinho 2025	Prospective	cfHPV-DNA	Moderate	Low	Low	Low	Moderate	Low	Low	Moderate
Jeannot 2016	Retrospective	cfHPV-DNA (ddPCR)	Moderate	Low	Serious	Low	Serious	Low	Low	Serious	Retrospective design: selection and missing data issues.
Jeannot 2021	Prospective cohort	cfHPV-DNA (ddPCR)	Moderate	Low	Low	Low	Moderate	Low	Low	Moderate
Sivars 2022	Prospective cohort	cfHPV-DNA (ddPCR)	Moderate	Low	Low	Low	Moderate	Low	Low	Moderate
Bonløkke 2022	Retrospective	cfHPV-DNA (ddPCR)	Moderate	Low	Serious	Low	Serious	Low	Low	Serious	Retrospective design: selection and missing data issues.
Bonløkke 2024	Prospective cohort	cfHPV-DNA (ddPCR+NGS)	Moderate	Low	Low	Low	Moderate	Low	Low	Moderate
Mittelstadt 2023	Prospective cohort	cfHPV-DNA (NGS)	Moderate	Low	Low	Low	Moderate	Low	Low	Moderate
Lalondrelle 2023	Prospective	cfHPV-DNA (NGS)	Moderate	Low	Low	Low	Moderate	Low	Low	Moderate
Thangarajah 2023	Prospective	cfHPV-DNA (ddPCR)	Moderate	Low	Low	Low	Moderate	Low	Low	Moderate
Beaussire-Trouvay 2024	Prospective	cfHPV-DNA (ddPCR)	Moderate	Low	Low	Low	Moderate	Low	Low	Moderate
Bonin-Jacob 2021	Prospective	Cytokines	Serious	Low	Moderate	Low	Moderate	Serious	Low	Serious	High biological variability and matrix/assay heterogeneity.
Cai 2022	Prospective cohort	Cytokines	Serious	Low	Moderate	Low	Moderate	Serious	Low	Serious	High biological variability and matrix/assay heterogeneity.
Vitkauskaite 2024	Cross-sectional	Cytokines	Serious	Low	Moderate	Low	Moderate	Serious	Low	Serious	High biological variability and matrix/assay heterogeneity.
Domenici 2021	Prospective cohort	Cytokines (IHC)	Serious	Low	Moderate	Low	Moderate	Serious	Low	Serious	High biological variability and matrix/assay heterogeneity.
